# Supplementary material for: Measuring the robustness of network community structure using assortativity
Source: Anim Behav. 2016 Feb;112:237–46. doi: 10.1016/j.anbehav.2015.12.007 (PMC4758825; doi:10.1016/j.anbehav.2015.12.007)
Supplement: Supplementary file 2 [file mmc2.zip]

Archive with 1 entries (1 files):
- SuppInfo_rcom_code.R
