# Supplementary material for: Measuring the robustness of network community structure using assortativity
Source: Anim Behav. 2016 Feb;112:237–46. doi: 10.1016/j.anbehav.2015.12.007 (PMC4758825; doi:10.1016/j.anbehav.2015.12.007)
Supplement: Supplementary file 3 [file mmc3.zip › SuppInfo_simulation_code.R]

############################################################################################
#
# Simulation code from Shizuka & Farine
#
# Within the run_simulation function is an example of how to perform the bootstrap
# community assignment procedure. However, the methods will change depending on how
# the network is sampled and how the data stream is formatted.
#
############################################################################################

# Load required libraries
require(igraph)
require(sna)
require(asnipe)
require(assortnet)

# This is the function that actually runs one simulation
run_simulation <- function(n.communities,n.nodes,p.observe,p.within, p.varying,n.replicates,n.bootstraps) {
	# Calculate p.between
	p.between <- 1-p.within
	
	# Introduce individual variation in attachement to communities
	if (p.varying == TRUE) {
		p.within <- sapply(rnorm(n.nodes,mean=1,sd=0.1)*p.within,min,1)
		p.between <- 1-p.within
	}

	# Assign communities (randomly allocate individuals to communities)
	p.community <- sapply(rnorm(n.communities,1/n.communities,0.1),max,0)
	community <- sample(1:n.communities,n.nodes,replace=TRUE,prob=p.community)

	# Create space to store results from bootstraps
	network.community <- matrix(0,n.nodes,n.nodes)
	network.present <- matrix(0,n.nodes,n.nodes)

	# Create matrix of edge probabilities
	p.edge <- outer(p.within,p.within,'*')*outer(community,community,'==') + outer(p.between, p.between,'*')*outer(community,community,'!=')
	diag(p.edge) <- 0
	p.edge <- p.edge * p.observe

	# Create sampling periods
	SPs <- rgraph(n.nodes,n.sampling.periods,tprob=p.edge,mode="graph")

	# FROM HERE TO *END* IS HOW TO CALCULATE COMMUNITY ASSORTMENT
	
	# 1. Calculate network
	network <- get_network(SPs,data_format="SP")
	
	# 2. Calculate community membership of the observed network
	community.observed <- fastgreedy.community(graph.adjacency(network,mode="undirected",weighted=TRUE))
	
	# 3. i) Bootstrap the observed data, 2) recalculate the co-occurence network, 
	#    3) recalculate community membership, 4) check if both individuals are observed
	for (i in 1:n.bootstraps) {
		# This step bootrstraps the sampling periods
		SPs.boot <- SPs[sample(1:n.sampling.periods,n.sampling.periods,replace=TRUE),,]
		network.boot <- get_network(SPs.boot,data_format="SP")
		
		# This step calculates the community membership from the bootstrapped network
		community.boot <- fastgreedy.community(graph.adjacency(network.boot,mode="undirected",weighted=TRUE))

		# This step adds 1 to any dyads in the same community
		network.community <- network.community + outer(community.boot$membership, community.boot$membership,"==")


		# This step adds 1 to any dyads that are both present (in this case if they have at least 1 edge)
		network.present <- network.present + outer((rowSums(network.boot)>0),(rowSums(network.boot)>0),"*")
	}
	
	# Calculate proportion of times observed in the same community
	P <- network.community/network.present
	P[!is.finite(P)] <- 0
	
	# Calculate assortment from known community membership
	rc <- assortment.discrete(P,community.observed$membership)$r
	
	# *END*

	return(rc)
}


# RUN FROM HERE
## General parameters
n.bootstraps <- 100
n.replicates <- 100

# Sampling structure
n.sampling.periods <- 100

# Population structure
n.communities <- 4
n.nodes <- 40
p.observe <- 0.8
p.within <- seq(0,1,0.05)
p.varying <- TRUE

# Run the function and save the output (this can take a while)
rcs <- matrix(NA,nrow=length(p.within),ncol=n.replicates)
for (i in 1:length(p.within)) {
	pwi <- p.within[i]
	for (j in 1:n.replicates) {
		rcs[i,j] <- run_simulation(n.communities,n.nodes, p.observe,pwi,p.varying,n.replicates,n.bootstraps)
	}
}

# Plot the results
plot(p.within,rowMeans(rcs),xlim=c(0,1),ylim=c(0,1),xlab="Process error",ylab="Assortment in community membership",type='l',lwd=2)
lines(p.within,apply(rcs,1,quantile,0.025),lty=2)
lines(p.within,apply(rcs,1,quantile,0.975),lty=2)
